# Supplementary material for: Direct visualization of a molecular handshake that governs kin recognition and tissue formation in myxobacteria
Source: Nat Commun. 2019 Jul 12;10:3073. doi: 10.1038/s41467-019-11108-w (PMC6626042; doi:10.1038/s41467-019-11108-w)
Supplement: Supplementary file 8 — Source Data [file 41467_2019_11108_MOESM8_ESM.xlsx]

## Sheet: Figure 1
Figure 1C
FPK/F0 values				Mean ± SD				P values (two-tailed unpaired t-test)
SSOM-GFP	TraA-GFP	TraAΔVD-GFP		SSOM-GFP	TraA-GFP	TraAΔVD-GFP		SSOM-GFP vs TraA-GFP		SSOM-GFP vs TraAΔVD-GFP
0.881874	0.34273	0.412281		0.86 ± 0.032	0.34 ± 0.089	0.33 ± 0.104		<0.0001		<0.0001
0.842912	0.408163	0.486842
0.840125	0.34273	0.487179
0.847909	0.408163	0.322917
0.847826	0.387337	0.361011
0.855172	0.298507	0.364162
0.818815	0.348259	0.317241
0.876	0.464789	0.362319
0.86631	0.429102	0.321429
0.841699	0.276777	0.344086
0.870036	0.388408	0.256
0.842723	0.40849	0.321429
0.868794	0.408684	0.397436
0.842105	0.197126	0.360465
0.816327	0.305425	0.294118
0.823322	0.251222	0.266667
0.86214	0.305367	0.340206
0.87886	0.310217	0.210526
0.773148	0.400548	0.254808
0.843854	0.228979	0.238532
0.903011	0.349284	0.227642
0.897942	0.2787	0.454583
0.875956	0.547321	0.410909
0.927936	0.083177	0.505197
0.908206	0.42168	0.483809
0.924655	0.310018	0.223896
0.841977	0.393701	0.496285
0.851128	0.482948	0.292007
0.882956	0.268563	0.478614
0.855016	0.366703	0.300616
0.850677	0.422481	0.112636
0.833768	0.298447	0.166536
0.870096	0.284349	0.408735
0.871622	0.419223	0.449921
0.901899	0.367244	0.242949
0.803422	0.35533	0.208972
0.857218	0.313725	0.21928
0.905989	0.163008	0.333403
0.845227	0.395875	0.175355

## Sheet: Figure 2
Figure 2B			Figure 2C			Figure 2D
Time (min)	FRelative		Time (min)	FRelative		Time (min)	Frelative bleached	Frelative unbleached
-0.08	0.278356		-0.08	0.328053		-0.08	0.752334
0	0.057035		0	0.0645526		0	0.383403	0.616597
0.5	0.124095		0.5	0.12462		0.5	0.415351	0.584649
1	0.159697		1	0.169577		1	0.429989	0.570011
1.5	0.160595		1.5	0.204064		1.5	0.46477	0.53523
2	0.219727		2	0.204673		2	0.44705	0.55295
2.5	0.228118		2.5	0.238174		2.5	0.438094	0.561906
3	0.224812		3	0.23973		3	0.466005	0.533995
3.5	0.219167		3.5	0.24889		3.5	0.459821	0.540179
4	0.224003		4	0.255192		4	0.469142	0.530858
						4.5	0.464832	0.535168
						5	0.442717	0.557283

## Sheet: Figure 3
Figure 3A											Figure 3B
Relative fluorescence											Relative fluorescence
Frame 1		Frame 2		Frame 3		Frame 4		Frame 5			TraA-GFP	TraA-mCherry
TraA-GFP	TraA-mCherry	TraA-GFP	TraA-mCherry	TraA-GFP	TraA-mCherry	TraA-GFP	TraA-mCherry	TraA-GFP	TraA-mCherry		0	0
0.421634	0.387843	0.253919	0.246747	0.274531	0.227911	0.174275	0.117723	0.0918218	0.125257		0.00175571	0
0.635436	0.696918	0.418825	0.519864	0.217377	0.247688	0.20426	0.168579	0.0721475	0.151627		0.0246063	0
0.849235	0.912671	0.638076	0.641353	0.25017	0.403082	0.301703	0.11678	0.0993177	0.150685		0.079086	0
1	0.967467	0.890121	0.880565	0.398212	0.553768	0.321381	0.18553	0.106814	0.144093		0.11072	0
0.926748	1	0.894806	0.859846	0.448809	0.580137	0.276405	0.271233	0.139609	0.186473		0.23023	0
0.677172	0.835617	0.760818	0.647946	0.561244	0.655479	0.274531	0.275942	0.146167	0.234504		0.521967	0.040678
0.484669	0.64726	0.550936	0.535873	0.486286	0.553767	0.310137	0.312671	0.212693	0.243922		0.8471	0.235594
0.323679	0.397261	0.393526	0.42286	0.406644	0.530222	0.313885	0.29101	0.198637	0.226028		1	0.701696
0.316866	0.372431	0.380409	0.35976	0.32794	0.4869	0.403833	0.346576	0.179897	0.223202		0.826011	0.988137
0.315161	0.482021	0.376661	0.464298	0.380409	0.503852	0.46942	0.38613	0.195826	0.228853		0.328644	1
0.417376	0.505137	0.393527	0.436045	0.45162	0.607449	0.437565	0.364469	0.186457	0.223202		0.154655	0.701696
0.448893	0.539384	0.393526	0.53399	0.479727	0.652655	0.416951	0.353168	0.181771	0.207192		0.272409	0.328813
0.467633	0.587329	0.461924	0.482192	0.564992	0.733648	0.3954	0.350343	0.190203	0.177997		0.391913	0.215255
0.356049	0.512842	0.350427	0.439811	0.599659	0.648887	0.353238	0.291011	0.218314	0.144093		0.386641	0.40678
0.276832	0.47774	0.356984	0.376712	0.419761	0.638528	0.421637	0.353168	0.157411	0.170463		0.632688	0.40678
0.206133	0.358734	0.301703	0.270291	0.313884	0.582963	0.357923	0.372004	0.218315	0.20625		0.718802	0.354237
0.134582	0.278254	0.263287	0.230737	0.272658	0.514213	0.325129	0.319264	0.254854	0.200599		0.511423	0.557627
0.165248	0.306507	0.225809	0.266525	0.249234	0.423802	0.323254	0.267466	0.287649	0.130908		0.326889	0.59322
0.220614	0.319349	0.245486	0.291952	0.267972	0.333391	0.244548	0.243921	0.304515	0.213785		0.0861141	0.574577
0.215502	0.321917	0.287649	0.250514	0.329813	0.403082	0.222061	0.31173	0.273594	0.181763		0.0369068	0.396611
0.220612	0.289384	0.250171	0.356936	0.25017	0.323972	0.256728	0.331506	0.293271	0.192124		0.0632688	0.130508
0.237649	0.311644	0.400084	0.404966	0.354174	0.397431	0.297957	0.355051	0.30264	0.164812		0.124782	0.061017
0.273424	0.467466	0.435689	0.584846	0.389778	0.569778	0.301705	0.439812	0.251108	0.185531		0.224957	0.0135585
0.342419	0.49572	0.586543	0.707278	0.383221	0.59709	0.283902	0.447347	0.299829	0.243921		0.423548	0.037289
0.368826	0.520548	0.534073	0.922004	0.499405	0.718579	0.290459	0.434161	0.24736	0.3381		0.562391	0.20339
0.466781	0.547089	0.535946	0.81935	0.44787	0.737415	0.269846	0.50197	0.287649	0.274059		0.536029	0.493221
0.46167	0.65411	0.358859	0.759076	0.445998	0.762843	0.216439	0.478424	0.356986	0.330565		0.397186	0.652544
0.459965	0.521404	0.24736	0.565069	0.469422	0.635702	0.290461	0.452055	0.370102	0.400257		0.333917	0.516949
0.372232	0.577056	0.233305	0.424743	0.376662	0.547175	0.331687	0.550942	0.396338	0.405908		0.235502	0.40678
0.392675	0.628425	0.167717	0.353168	0.327003	0.492552	0.383219	0.463356	0.382282	0.484076		0.0456959	0.472882
0.326234	0.52911	0.125555	0.268408	0.232367	0.397431	0.382284	0.439811	0.331686	0.558477		0.0826027	0.383052
0.344122	0.422946			0.15741	0.236387	0.338245	0.511388	0.29702	0.517979		0.244286	0.206779
0.270868	0.361302			0.11712	0.194949	0.32138	0.508562	0.355112	0.50762		0.469243	0.352544
0.22828	0.405822			0.0880749	0.183648	0.261413	0.452997	0.33075	0.57637		0.384885	0.491525
				0.0899481	0.173288	0.208944	0.38048	0.345742	0.569778		0.316344	0.606781
						0.208006	0.298545	0.231432	0.498202		0.216168	0.51356
						0.248297	0.384247	0.220189	0.458647		0.0808417	0.320339
						0.27828	0.53399	0.208006	0.34375		0.0456959	0.210171
						0.295145	0.489726	0.166779	0.31738		0.0439349	0.0220348
						0.346678	0.543408	0.160222	0.297603		0.181017	0.020339
						0.316694	0.475599	0.122744	0.267465		0.409491	0.064406
						0.207071	0.326799	0.165843	0.272174		0.53954	0.272881
						0.113373	0.270292	0.199573	0.244863		0.462215	0.542372
						0.0843262	0.244864	0.164906	0.299486		0.300527	0.62712
								0.177087	0.300428		0.289982	0.361017
								0.20051	0.309846		0.372585	0.135592
								0.191141	0.300428		0.363795	0.311866
								0.175212	0.316438		0.23023	0.399999
								0.176151	0.307021		0.0984199	0.322035
								0.185519	0.34375		0.0861141	0.115253
								0.182709	0.297602		0.114237	0.103391
								0.186457	0.347517		0.079086	0.0830518
								0.258603	0.349401		0.101931	0.116949
								0.262352	0.372004		0.108965	0.0457628
								0.23143	0.420035		0.29701	0.0491517
								0.109625	0.363527		0.500878	0.0898297
								0.0674609	0.256164		0.518451	0.325424
								0.0627779	0.247688		0.650261	0.516949
								0.0562172	0.236388		0.579964	0.657629
								0.031856	0.225086		0.37434	0.745762
								0.0196763	0.225086		0.1529	0.70678
								0.0309191	0.184589		0.0281177	0.550849
											0.101931	0.305085
											0.298771	0.077967
											0.437609	0.144069
											0.39543	0.48644
											0.166961	0.51356
											0.121265	0.381356
											0.14411	0.167797
											0.0949032	0.0474585
											0.052724	0.0389822
											0.0597521	0.00338899
											0.128293	0.00169576
											0.228469	0.044067
											0.173989	0.12373
											0.151144	0.225425
											0.300527	0.064406
											0.437609	0.040678
											0.256592	0.298304
											0.103692	0.413561
											0.0439349	0.289831
											0.0650245	0.098306
											0.156416	0.0525433
											0.223196	0.137288
											0.158172	0.374576
											0.149383	0.40678
											0.14411	0.18644
											0.217924	0.0559323
											0.367312	0.0474585
											0.379613	0.177966
											0.179262	0.425423
											0.13181	0.338982
											0.200351	0.169493
											0.286465	0.181355
											0.425309	0.194916
											0.476272	0.298304
											0.367312	0.430508
											0.193323	0.401695
											0.100176	0.232203
											0.175745	0.0949145
											0.309316	0.135592
											0.231986	0.266103
											0.100176	0.391526
											0.0808417	0.320339
											0.159928	0.167797
											0.281193	0.108476
											0.244286	0.240679
											0.117748	0.405084
											0.159928	0.276272
											0.235502	0.167797
											0.11072	0.228814
											0.0404235	0.267796
											0.0298787	0.181355
											0.0404235	0.0966103
											0.175745	0.057628
											0.27592	0.081356
											0.311072	0.227118
											0.379613	0.249153
											0.453426	0.240679
											0.356767	0.393222
											0.163444	0.522033
											0.0755693	0.438984
											0.142355	0.20339
											0.369068	0.0745755
											0.381368	0.21356
											0.203868	0.420338
											0.0984199	0.349152
											0.0702969	0.159323
											0.0702969	0.0711865
											0.135327	0.0474585
											0.295254	0.023728
											0.304043	0.12373
											0.154655	0.225425
											0.0193339	0.0999992
											0	0

## Sheet: Figure 4
Figure 4C			Figure 4D
Time (min)	FRelative				TraA+ TraB+ GFP+				Δ
-0.08	0.42775			PK (µg/ml)	0	5	50	200	0
0	0.0764132
0.5	0.176237									kDa
1	0.192672
1.5	0.232751
2	0.236397
2.5	0.280277											1. Whole cells lysates were separated on 12% gel.
3	0.277471											2. Dashed border lines highlight the regions used in Fig. 4D. Please note that the optimal exposure times vary among different antibody treatments. The same blot was exposed/developed for various times to obtain the best results.
3.5	0.279803
4	0.327816
4.5	0.314254
5	0.331053
5.5	0.349654

## Sheet: Supplementary Figure 1
Supplementary Figure 1B
					α-TraA

## Sheet: Supplementary Figure 2
Supplementary Figure 2A			Supplementary Figure 2B			Supplementary Figure 2C
Time (min)	FRelative		Time (min)	FRelative		Time (min)	Frelative bleached	Frelative unbleached
-0.08	0.37265		-0.08	0.254112		-0.08	0.871501
0	0.080475		0	0.060313		0	0.618054	0.381946
0.5	0.130628		0.5	0.099433		0.5	0.680817	0.319183
1	0.175861		1	0.100601		1	0.682696	0.317304
1.5	0.176726		1.5	0.130814		1.5	0.667072	0.332928
2	0.205754		2	0.134907		2	0.679068	0.320932
2.5	0.224031		2.5	0.144204		2.5	0.690299	0.309701
3	0.218623		3	0.157385		3	0.70951	0.29049
3.5	0.239302		3.5	0.156131		3.5	0.695984	0.304016
4	0.23872		4	0.147261		4	0.686402	0.313598
4.5	0.239703					4.5	0.665283	0.334717
						5	0.680252	0.319748
						5.5	0.691385	0.308615
						6	0.652394	0.347606
						6.5	0.679841	0.320159
						7	0.709552	0.290448
						7.5	0.694569	0.305431

## Sheet: Supplementary Figure 4
Supplementary Figure 4B
Time (min)	TraA-GFP	TraA-mCherry
0	0.483074	0.344136
0.75	0.707014	0.598494
1.5	0.965689	0.834019
2.25	0.932896	0.784554
3	1	1
3.75	0.890077	0.944901
4.5	0.774083	0.823621

## Sheet: Supplementary Figure 6
Supplementary Figure 6C
	α-TraB

## Sheet: Supplementary Figure 8
Supplementary Figure 8C					Supplementary Figure 8D
Time (min)	Donor	Recipient			Time (min)	Donor	Recipient
0	0.973933	0.0260666			0	0.911856	0.0881441
1	0.965573	0.0344269			1	0.904921	0.0950785
2	0.966798	0.0332021			2	0.93242	0.0675795
3	0.945074	0.0549257			3	0.947356	0.0526437
4	0.915056	0.0849441			4	0.990917	0.00908279
5	0.912761	0.0872393			5	0.973235	0.0267649
6	0.940184	0.0598164
7	0.936136	0.0638644

## Sheet: Supplementary Figure 9
Supplementary Figure 9A			Supplementary Figure 9B
Time (min)	FRelative		Time (min)	Donor	Recipient
-0.08	0.261473		0	0.985568	0.0144317
0	0.0548061		0.75	0.981277	0.0187231
0.25	0.100397		1.5	0.975664	0.0243362
0.5	0.122191		2.25	0.951589	0.0484111
0.75	0.136574		3	0.920296	0.0797041
1	0.159391		3.75	0.866489	0.133511
1.25	0.172624		4.5	0.792869	0.207131
1.5	0.186257		5.25	0.781009	0.218991
1.75	0.196665		6	0.75325	0.24675
2	0.199066		6.75	0.746056	0.253944
2.25	0.211796		7.5	0.714404	0.285596
2.5	0.216759		8.25	0.703868	0.296132
			9	0.697836	0.302164
			9.75	0.665587	0.334413
			10.5	0.650385	0.349615
			11.25	0.653612	0.346388
			12	0.672142	0.327858
			12.75	0.661488	0.338512

[truncated: 1 more sheets: Supplementary Figure 13]
